# Supplementary material for: Preoperative Anxiety in Patients with Pancreatic Cancer: What Contributes to Anxiety Levels in Patients Waiting for Surgical Intervention
Source: Healthcare (Basel). 2023 Jul 17;11(14):2039. doi: 10.3390/healthcare11142039 (PMC10380009; doi:10.3390/healthcare11142039)
Supplement: Supplementary file 1 [file healthcare-11-02039-s001.zip]

Archive with 1 entries (1 files):
- healthcare-2320571-supplementary.pdf
